# Supplementary material for: Predicting Prognosis and Immunotherapy Response in Multiple Cancers Based on the Association of PANoptosis-Related Genes with Tumor Heterogeneity
Source: Genes (Basel). 2023 Oct 25;14(11):1994. doi: 10.3390/genes14111994 (PMC10671595; doi:10.3390/genes14111994)
Supplement: Supplementary file 1 [file genes-14-01994-s001.zip]

Archive with 2 entries (2 files):
- supplemental data.pdf
- supplementary table S1.xls
