# Supplementary material for: Predicting Prognosis and Immunotherapy Response in Multiple Cancers Based on the Association of PANoptosis-Related Genes with Tumor Heterogeneity
Source: Genes (Basel). 2023 Oct 25;14(11):1994. doi: 10.3390/genes14111994 (PMC10671595; doi:10.3390/genes14111994)
Supplement: Supplementary file 1 [file genes-14-01994-s001.zip › supplementary table S1.xls]

## Sheet: risk_param
	ACC	BLCA	BRCA	CESC	HNSC	KICH	KIRC	KIRP	LAML	LIHC	LUAD	LUSC	OV	PAAD	READ	TGCT
ZBP1	0.388181	0.00481691			0.0355131	0.0180581	0.0650483	0.0429011	0.0809823				0.0126461	0.0053506		0.102626
NLRP3					0.0210026	0.640318					0.0924955	0.0033564	0.0998736
RIPK1					0.0241548		0.0224511	0.0391858			0.0130935	0.00671804		0.0136263
RIPK3						0.234516					0.0142321	0.0351833
CASP1					0.00455196			0.0271065								0.0210822
CASP6	0.000221243	0.00147583				0.16671				0.00655766	0.00117551			0.000623941	0.0157145
CASP8							0.0104284	0.0317562		0.000296396	0.00466338		0.00787617	0.0124479	0.0345019
PYCARD					0.000228281		0.00513221	0.000277714	0.00534298		0.00416373			0.000861882
FADD		0.00286617			0.00291238		0.00269995	0.0152484	0.00448058		0.0308825	0.00274336	0.010777	0.0155908
MAP3K7							0.0570983			0.0345441	0.0352115		0.00410999
TNFAIP3	0.0192761		0.00192096	0.00664479	0.00216762	0.00542648	0.0163085	0.0320892			0.0115764
RNF31	0.0208066		0.00558291	0.00388259	0.00316381							0.00635844		0.0158333
RBCK1	0.00134854	0.00201348			0.0051793		0.00460306	0.00841967	0.000895295		0.00248312	0.00310724
PSTPIP2	0.0666923				0.00228041	0.673645	0.0488908	0.139869			0.0347648	0.00762273
